# Supplementary material for: Resolving the Speciation Patterns and Evolutionary History of the Intercontinental Disjunct Genus Corylus (Betulaceae) Using Genome-Wide SNPs
Source: Front Plant Sci. 2018 Oct 25;9:1386. doi: 10.3389/fpls.2018.01386 (PMC6209643; doi:10.3389/fpls.2018.01386)
Supplement: TABLE S1 — Summary of high-throughput sequencing. [file Table_1.XLSX]

## Sheet: Sheet1
Table S1. Summary of High-throughput Sequencing.
Sample	Clean data	Enzyme	Percentage	Tag number	Depth	Mapping rate
C. colurna-1	4086388	3481609	0.852002	11990	53.8	0.5132
C. colurna-2	4086388	3349667	0.819713	12928	45.93	0.5901
C. colurna-3	4218042	3565117	0.845207	12646	52.88	0.5781
C. jacquemontii-1	4218042	3614042	0.856806	12315	51.59	0.6157
C. jacquemontii-2	4218042	3628853	0.860317	11234	76.73	0.5354
C. jacquemontii-3	4218042	3605970	0.854892	12233	54.6	0.6077
C.fargesii-1	4222542	3922222	0.928877	11884	59.28	0.5966
C.fargesii-2	4222542	3663619	0.867634	13001	55.45	0.5655
C. chinensis-1	6044000	5636534	0.932583	13880	83.77	0.6017
C. chinensis-2	6044000	5548017	0.917938	14048	80.91	0.5987
C. chinensis-3	6044000	4982073	0.824301	14272	61.38	0.6266
C.avellana-1	4098081	3637329	0.887569	13397	48.92	0.646
C.avellana-2	4098081	3808530	0.929345	13232	46.51	0.6895
C.avellana-3	4098081	3828214	0.934148	12148	64.3	0.6382
C. americana-1	4218042	3474366	0.823692	12850	53.6	0.6033
C. americana-2	3779651	3315328	0.877152	12919	47.09	0.5848
C. americana-3	3779651	2828126	0.748251	13186	31.28	0.6341
C. yunnanensis-1	4098081	3564494	0.869796	13240	47.64	0.6515
C. yunnanensis-2	6044000	5186690	0.858155	13735	61.04	0.6846
C. yunnanensis-3	6044000	5634983	0.932327	13603	66.48	0.6894
C.kweichowensis-1	3884108	3425633	0.881961	13496	41.04	0.646
C.kweichowensis-2	3884108	3578431	0.921301	13424	40.3	0.6321
C. kweichowensis var. brevipes	4098081	3835990	0.936045	11466	50.98	0.5685
C.heterophylla-1	5964718	5525110	0.926299	13678	72.9	0.6384
C.heterophylla-2	5964718	5537769	0.928421	13158	90.33	0.6302
C. sieboldiana-1	4086388	3438637	0.841486	13013	54.45	0.6077
C. sieboldiana-2	4086388	3494717	0.855209	12747	53.81	0.5938
C. sieboldiana-3	4086388	3494861	0.855245	12328	56.11	0.6135
C.mandshurica-1	5964718	5537566	0.928387	13949	66.2	0.6639
C.mandshurica-2	5964718	5167256	0.866303	14047	57.6	0.5607
C.californica-1	3779651	3521394	0.931672	11751	57.86	0.5613
C.californica-2	3779651	3517407	0.930617	12343	49.5	0.6088
C.californica-3	3779651	3283389	0.868702	13238	44.87	0.6022
C.cornuta-1	4222542	3739296	0.885556	12649	52.88	0.5962
C.cornuta-2	4222542	3913052	0.926705	12945	54.7	0.6043
C.cornuta-3	4222542	3924714	0.929467	11375	74.22	0.5362
C. ferox-1	4654729	4320896	0.928281	12949	60.07	0.6264
C. ferox-2	4654729	4201409	0.902611	9978	77.48	0.3677
C.ferox var. thibetica-1	4654729	3988962	0.85697	13734	54.01	0.5854
C.ferox var. thibetica-2	5964718	5257933	0.881506	13782	78.17	0.5744
C. wangii-1	4654729	4085110	0.877626	14119	43.15	0.557
C. wangii-2	4654729	4090044	0.878686	14609	44.8	0.6135
Ostryopsis davidiana-1	3884108	3385538	0.871638	12220	50.83	0.6336
Ostryopsis davidiana-2	3884108	3617399	0.931333	11634	59.4	0.663
Ostryopsis davidiana-3	3884108	3612265	0.930011	14217	46.75	0.6453
AVE	4550251	4.03935e+06	0.886505	12924.2	57.2353	0.604
