# Supplementary material for: Resolving the Speciation Patterns and Evolutionary History of the Intercontinental Disjunct Genus Corylus (Betulaceae) Using Genome-Wide SNPs
Source: Front Plant Sci. 2018 Oct 25;9:1386. doi: 10.3389/fpls.2018.01386 (PMC6209643; doi:10.3389/fpls.2018.01386)
Supplement: TABLE S2 — The estimated posterior probabilities generated with NewHybrids that each individual belongs to each of the different genotype frequency categories. [file Table_2.xlsx]

## Sheet: Sheet1
Table S2. The estimated posterior probabilities generated with NewHybrids that each individual belongs to each of the different genotype frequency categories.
		1.000/0.000/0.000/0.000	0.000/0.000/0.000/1.000	0.000/0.500/0.500/0.000	0.250/0.250/0.250/0.250	0.500/0.250/0.250/0.000	0.000/0.250/0.250/0.500
		pure parent 1	pure parent 1	F1	F2	backcross (F1×pure parent 1)	backcross (F2×pure parent 2)
1	C. colurna-1	0	1	0	0	0	0
2	C. colurna-2	0	1	0	0	0	0
3	C. colurna-3	0	1	0	0	0	0
4	C. jacquemontii-1	0	1	0	0	0	0
5	C. jacquemontii-2	0	1	0	0	0	0
6	C. jacquemontii-3	0	1	0	0	0	0
7	C.fargesii-1	0	1	0	0	0	0
8	C.fargesii-2	0	1	0	0	0	0
9	C. chinensis-1	0	1	0	0	0	0
10	C. chinensis-2	0	1	0	0	0	0
11	C. chinensis-3	0	1	0	0	0	0
12	C.avellana-1	0	1	0	0	0	0
13	C.avellana-2	0	1	0	0	0	0
14	C.avellana-3	0	1	0	0	0	0
15	C. americana-1	0	1	0	0	0	0
16	C. americana-2	0	1	0	0	0	0
17	C. americana-3	0	1	0	0	0	0
18	C. yunnanensis-1	0	1	0	0	0	0
19	C. yunnanensis-2	0	1	0	0	0	0
20	C. yunnanensis-3	0	1	0	0	0	0
21	C.kweichowensis-1	0	1	0	0	0	0
22	C.kweichowensis-2	0	1	0	0	0	0
23	C.kweichowensis var. brevipes	0	1	0	0	0	0
24	C.heterophylla-1	0	1	0	0	0	0
25	C.heterophylla-2	0	1	0	0	0	0
26	C. sieboldiana-1	1	0	0	0	0	0
27	C. sieboldiana-2	1	0	0	0	0	0
28	C. sieboldiana-3	1	0	0	0	0	0
29	C.mandshurica-1	1	0	0	0	0	0
30	C.mandshurica-2	1	0	0	0	0	0
31	C.californica-1	1	0	0	0	0	0
32	C.californica-2	1	0	0	0	0	0
33	C.californica-3	1	0	0	0	0	0
34	C.cornuta-1	1	0	0	0	0	0
35	C.cornuta-2	1	0	0	0	0	0
36	C.cornuta-3	1	0	0	0	0	0
37	C. ferox-1	0	0	0	1	0	0
38	C. ferox-2	0	0	0	1	0	0
39	C.ferox var. thibetica-1	0	0	0	1	0	0
40	C.ferox var. thibetica-2	0	0	0	1	0	0
41	C. wangii-1	0	0	0	0	0	1
42	C. wangii-2	0	0	0	0	0	1
